# Supplementary material for: Acid Dentin Lysate Modulates Macrophage Polarization and Osteoclastogenesis In Vitro
Source: Materials (Basel). 2021 Nov 16;14(22):6920. doi: 10.3390/ma14226920 (PMC8622705; doi:10.3390/ma14226920)
Supplement: Supplementary file 1 [file materials-14-06920-s001.zip]

Archive with 1 entries (1 files):
- materials-1405569-supplementary.pdf
